# Supplementary material for: In Vitro Growth of Curcuma longa L. in Response to Five Mineral Elements and Plant Density in Fed-Batch Culture Systems
Source: PLoS One. 2015 Apr 1;10(4):e0118912. doi: 10.1371/journal.pone.0118912 (PMC4382179; doi:10.1371/journal.pone.0118912)
Supplement: S2 Table — (XLSX) [file pone.0118912.s002.xlsx]

## Sheet: Sheet1
The treatment factors								The water, sucrose, and nutrient 2x supplements																The minerals concentrations and amounts during the fed-batch cycles
cycle	Fed-batch techniques	Buds/Vessel	P mM	Ca mM	Mg mM	KNO3 mM	mass in (g)	Sb % m/v = sucrose before adding 2% m/v	Sa % m/v = sucrose after adding 2% m/v	Vr (ml) = volume remaining	Vu (ml)= volume used	Su % m/v = sucrose concentration	Sg (g) = sucrose weight	Vs (ml)= Sample volume	Mn original set point (ppm)	Mn m (ppm)= Mn measured	Mn used (μg)	Vn (ml)= Volume need	Vw=volume of water to add( ml)	Total water to add (ml)	Water used ml	Media used ml	Media remaining ml	P ppm	P initial mg/ vessel	P measured ppm	P remining mg/ vessel	P used mg/vessel	P used	Ca ppm	Ca initial mg/vessel	Ca measured	Ca mg/vessel remaining	Ca mg	Ca used	K ppm	K mg/vessel initial	K ppm measured	K mg/vessel remining	K used mg/vessel	K used	Mg ppm	Mg mg/vessel initial	Mg ppm measured	Mg mg/vessel remining	Mg used mg/vessel	Mg used	Mg remaning %	Mn mg/vessel initial
1	SF	12	6.25	9	3	60	9.45	0.8	5.9	27.64	162.35	4.79	7.78		5.5						88.18	172.35	17.65	193.56	38.71				38.71	360.7	72.14				72.14	1172.7	234.54				469.08	72.9	14.58				14.58		1.1
1	SF	12	3.75	9	4.5	20	7.21	2	3.5	110	80	7.25	5.8		5.5						52.09	90	100	116.14	23.23				23.23	360.7	72.14				72.14	390.9	78.18				156.36	109.35	21.87				21.87		1.1
1	SF	6	1.25	3	1.5	20	4.53	3.5	4.7	127.5	62.5	5.66	3.54		5.5						39.52	72.5	117.5	38.71	7.74				7.74	120.23	24.05				24.05	390.9	78.18				156.36	36.45	7.29				7.29		1.1
1	SF	18	1.25	3	1.5	60	8.87	3.2	4.9	88.82	101.18	5.1	5.16		5.5						54.28	111.18	78.82	38.71	7.74				7.74	120.23	24.05				24.05	1172.7	234.54				469.08	36.45	7.29				7.29		1.1
1	SF	18	6.25	3	1.5	20	8.01	1.5	2.8	132.31	57.69	10.43	6.02		5.5						59.6	67.69	122.31	193.56	38.71				38.71	120.23	24.05				24.05	390.9	78.18				156.36	36.45	7.29				7.29		1.1
1	SF	18	6.25	9	4.5	20	8.28	1.3	3	100	90	7.44	6.7		5.5						55.88	100	90	193.56	38.71				38.71	360.7	72.14				72.14	390.9	78.18				156.36	109.35	21.87				21.87		1.1
1	SF	6	1.25	9	4.5	20	4.17	4.1	5.3	122.5	67.5	4.41	2.98		5.5						33.01	77.5	112.5	38.71	7.74				7.74	360.7	72.14				72.14	390.9	78.18				156.36	109.35	21.87				21.87		1.1
1	SF	6	1.25	9	1.5	60	4.15	5.1	5.9	176.25	13.75	-7.19	-0.99		5.5						9.28	23.75	166.25	38.71	7.74				7.74	360.7	72.14				72.14	1172.7	234.54				469.08	36.45	7.29				7.29		1.1
1	SF	18	6.25	6	4.5	40	10.2	0	3.5	47.14	142.86	5.6	8		5.5						87.21	152.86	37.14	193.56	38.71				38.71	240.47	48.09				48.09	781.8	156.36				312.72	109.35	21.87				21.87		1.1
1	SF	6	1.25	3	3	40	4.8	4.5	5.5	145	45	3.28	1.48		5.5						27.31	55	135	38.71	7.74				7.74	120.23	24.05				24.05	781.8	156.36				312.72	72.9	14.58				14.58		1.1
1	SF	6	6.25	9	4.5	40	4.43	3	4.6	96.25	93.75	5.45	5.11		5.5						62.49	103.75	86.25	193.56	38.71				38.71	360.7	72.14				72.14	781.8	156.36				312.72	109.35	21.87				21.87		1.1
1	SF	12	6.25	3	1.5	40	9.03	0.3	3	62.96	127.04	6.15	7.81		5.5						71.7	137.04	52.96	193.56	38.71				38.71	120.23	24.05				24.05	781.8	156.36				312.72	36.45	7.29				7.29		1.1
1	SF	18	6.25	3	4.5	60	13.89	0.1	3.2	54.19	135.81	5.85	7.95		5.5						108.81	145.81	44.19	193.56	38.71				38.71	120.23	24.05				24.05	1172.7	234.54				469.08	109.35	21.87				21.87		1.1
1	SF	12	1.25	3	4.5	60	7.91	4	5.1	135.45	54.55	4.73	2.58		5.5						38.69	64.55	125.45	38.71	7.74				7.74	120.23	24.05				24.05	1172.7	234.54				469.08	109.35	21.87				21.87		1.1
1	SF	6	6.25	9	1.5	20	3.38	3.1	4.2	143.64	46.36	7.65	3.55		5.5						32.93	56.36	133.64	193.56	38.71				38.71	360.7	72.14				72.14	390.9	78.18				156.36	36.45	7.29				7.29		1.1
1	SF	12	1.25	6	1.5	20	4.62	3.3	4.5	129.17	60.83	6.14	3.74		5.5						36.48	70.83	119.17	38.71	7.74				7.74	240.47	48.09				48.09	390.9	78.18				156.36	36.45	7.29				7.29		1.1
1	SF	18	1.25	9	4.5	60	7.13	3.9	5	136.36	53.64	5	2.68		5.5						36.13	63.64	126.36	38.71	7.74				7.74	360.7	72.14				72.14	1172.7	234.54				469.08	109.35	21.87				21.87		1.1
1	SF	6	6.25	9	4.5	60	7.64	3.8	5	125	65	5	3.25		5.5						53.28	75	115	193.56	38.71				38.71	360.7	72.14				72.14	1172.7	234.54				469.08	109.35	21.87				21.87		1.1
1	SF	6	6.25	6	3	20	4.22	2.7	3.9	134.17	55.83	7.84	4.38		5.5						43.87	65.83	124.17	193.56	38.71				38.71	240.47	48.09				48.09	390.9	78.18				156.36	72.9	14.58				14.58		1.1
1	SF	18	6.25	3	4.5	60	12.18	0	5.8	24.48	165.52	4.83	8		5.5						98.76	175.52	14.48	193.56	38.71				38.71	120.23	24.05				24.05	1172.7	234.54				469.08	109.35	21.87				21.87		1.1
1	SF	6	1.25	6	4.5	60	4.43	4.5	5.3	183.75	6.25	-4.3	-0.27		5.5						14.4	16.25	173.75	38.71	7.74				7.74	240.47	48.09				48.09	1172.7	234.54				469.08	109.35	21.87				21.87		1.1
1	SF	18	1.25	9	1.5	20	6.26	2.8	4	133.33	56.67	7.53	4.27		5.5						45.21	66.67	123.33	38.71	7.74				7.74	360.7	72.14				72.14	390.9	78.18				156.36	36.45	7.29				7.29		1.1
1	SF	18	1.25	3	4.5	20	6.53	2.5	3.7	135.83	54.17	8.5	4.6		5.5						42.89	64.17	125.83	38.71	7.74				7.74	120.23	24.05				24.05	390.9	78.18				156.36	109.35	21.87				21.87		1.1
1	SF	18	3.75	3	3	20	7.76	1.1	3.1	84.5	105.5	6.7	7.07		5.5						60.16	115.5	74.5	116.14	23.23				23.23	120.23	24.05				24.05	390.9	78.18				156.36	72.9	14.58				14.58		1.1
1	SF	18	6.25	9	1.5	60	11.63	0.1	3.4	50.3	139.7	5.69	7.95		5.5						107.12	149.7	40.3	193.56	38.71				38.71	360.7	72.14				72.14	1172.7	234.54				469.08	36.45	7.29				7.29		1.1
1	SF	18	6.25	9	1.5	20	7.21	1.1	2.7	108.13	81.88	8.32	6.81		5.5						57.89	91.88	98.13	193.56	38.71				38.71	360.7	72.14				72.14	390.9	78.18				156.36	36.45	7.29				7.29		1.1
1	SF	12	6.25	3	4.5	20	7.15	1.3	2.7	123.57	66.43	9.62	6.39		5.5						57.13	76.43	113.57	193.56	38.71				38.71	120.23	24.05				24.05	390.9	78.18				156.36	109.35	21.87				21.87		1.1
1	SF	6	6.25	3	1.5	60	5.65	3.6	5.3	86.47	103.53	4.72	4.89		5.5						62.04	113.53	76.47	193.56	38.71				38.71	120.23	24.05				24.05	1172.7	234.54				469.08	36.45	7.29				7.29		1.1
1	SF	6	1.25	9	4.5	20	3.67	3.6	4.6	154	36	6.82	2.46		5.5						29.79	46	144	38.71	7.74				7.74	360.7	72.14				72.14	390.9	78.18				156.36	109.35	21.87				21.87		1.1
1	SF	6	3.75	9	1.5	40	5.96	3.5	4.4	173.33	16.67	11.6	1.93		5.5						36.28	26.67	163.33	116.14	23.23				23.23	360.7	72.14				72.14	781.8	156.36				312.72	36.45	7.29				7.29		1.1
1	SF	18	1.25	9	3	40	6.3	2.4	4.2	87.78	102.22	5.77	5.89		5.5						53.4	112.22	77.78	38.71	7.74				7.74	360.7	72.14				72.14	781.8	156.36				312.72	72.9	14.58				14.58		1.1
1	SF	18	1.25	9	4.5	60	6.8	3.1	4.2	143.64	46.36	7.65	3.55		5.5						38.48	56.36	133.64	38.71	7.74				7.74	360.7	72.14				72.14	1172.7	234.54				469.08	109.35	21.87				21.87		1.1
1	SF	6	6.25	3	4.5	20	4.4	2.6	3.7	148.18	41.82	9.92	4.15		5.5						37.26	51.82	138.18	193.56	38.71				38.71	120.23	24.05				24.05	390.9	78.18				156.36	109.35	21.87				21.87		1.1
1	SF	6	3.75	3	4.5	60	4.87	2.7	4.2	105.33	84.67	6.09	5.16		5.5						60.93	94.67	95.33	116.14	23.23				23.23	120.23	24.05				24.05	1172.7	234.54				469.08	109.35	21.87				21.87		1.1
1	SF	18	3.75	6	1.5	60	9.8	0.9	3.5	63.46	126.54	5.87	7.43		5.5						87.45	136.54	53.46	116.14	23.23				23.23	240.47	48.09				48.09	1172.7	234.54				469.08	36.45	7.29				7.29		1.1
1	NSF	12	6.25	9	3	60	11.65	0.6	3.3	61.85	128.15	5.95	7.63	18.86	5.5	0.09	1094.68	99.52	57.49	157.01	101.53	138.15	51.85	193.56	38.71	1.32	0.07	38.64	38.67	360.7	72.14	196.71	10.2	61.94	65.65	1172.7	234.54	138.61	7.19	227.35	464.51	72.9	14.58	38.05	1.97	12.61	13.32	52.2	1.1
1	NSF	12	3.75	9	4.5	20	8.9	2	3.5	110	80	7.25	5.8	19.88	5.5	2.24	853.6	77.6	32.28	109.88	61.42	90	100	116.14	23.23	7.03	0.7	22.52	22.66	360.7	72.14	342.29	34.23	37.91	44.72	390.9	78.18	120.94	12.09	66.09	146.67	109.35	21.87	104.74	10.47	11.4	13.48	95.79	1.1
1	NSF	6	1.25	3	1.5	20	4.92	3.5	4.8	116.92	73.08	5.35	3.91	19.4	5.5	2.6	796.35	72.4	30.08	102.48	42.22	83.08	106.92	38.71	7.74	0.6	0.06	7.68	7.69	120.23	24.05	110.63	11.83	12.22	14.36	390.9	78.18	219.01	23.42	54.76	137.19	36.45	7.29	32.7	3.5	3.79	4.43	89.72	1.1
1	NSF	18	1.25	3	1.5	60	10.88	2.9	4.5	96.88	93.13	5.57	5.19	21.71	5.5	0.13	1087.12	98.83	26.01	124.84	64.49	103.13	86.88	38.71	7.74	1.28	0.11	7.63	7.66	120.23	24.05	39.49	3.43	20.62	21.47	1172.7	234.54	514.9	44.73	189.81	435.53	36.45	7.29	13.8	1.2	6.09	6.39	37.85	1.1
1	NSF	18	6.25	3	1.5	20	7.61	1	2.4	125.71	64.29	10.49	6.74	20.4	5.5	1.45	917.46	83.41	11.28	94.69	71.66	74.29	115.71	193.56	38.71	37.22	4.31	34.41	35.17	120.23	24.05	87.51	10.13	13.92	15.71	390.9	78.18	95.04	11	67.18	147.3	36.45	7.29	23.93	2.77	4.52	5.01	65.66	1.1
1	NSF	18	6.25	9	4.5	20	8.69	1.3	3	100	90	7.44	6.7	19.33	5.5	1.59	940.9	85.54	33.79	119.33	71.74	100	90	193.56	38.71	40.78	3.67	35.04	35.83	360.7	72.14	394.82	35.53	36.61	44.24	390.9	78.18	85.52	7.7	70.48	150.32	109.35	21.87	110.68	9.96	11.91	14.05	101.22	1.1
1	NSF	6	1.25	9	4.5	20	3.78	3.7	4.7	153	37	6.32	2.34	18.3	5.5	2.98	644.06	58.55	6.75	65.3	29.97	47	143	38.71	7.74	0.37	0.05	7.69	7.7	360.7	72.14	367.09	52.49	19.65	26.36	390.9	78.18	193.17	27.62	50.56	132.27	109.35	21.87	113.52	16.23	5.64	7.71	103.81	1.1
1	NSF	6	1.25	9	1.5	60	5.2	4	5.3	113.08	76.92	4.52	3.48	19.65	5.5	6.17	402.09	36.55	70.02	106.57	38.76	86.92	103.08	38.71	7.74	0.3	0.03	7.71	7.72	360.7	72.14	280.82	28.95	43.19	48.71	1172.7	234.54	869.45	89.62	144.92	396.54	36.45	7.29	27.43	2.83	4.46	5	75.24	1.1
1	NSF	18	6.25	6	4.5	40	9.86	0.4	2.4	88	102	7.5	7.65	18.71	5.5	0.2	1082.31	98.39	32.32	130.71	97.28	112	78	193.56	38.71	1.46	0.11	38.6	38.63	240.47	48.09	141.33	11.02	37.07	39.71	781.8	156.36	135.7	10.58	145.78	304.67	109.35	21.87	73.18	5.71	16.16	17.53	66.92	1.1
1	NSF	6	1.25	3	3	40	5.42	4.2	5.2	148	42	4.25	1.78	18.5	5.5	2.27	764.63	69.51	0.99	70.5	30.23	52	138	38.71	7.74	0.36	0.05	7.69	7.7	120.23	24.05	99.67	13.75	10.29	12.14	781.8	156.36	699.65	96.55	59.81	229.11	72.9	14.58	64.03	8.84	5.74	6.93	87.83	1.1
1	NSF	6	6.25	9	4.5	40	6.07	4.1	5.2	134.55	55.45	4.48	2.48	17.82	5.5	3.05	690.17	62.74	20.53	83.27	45.97	65.45	124.55	193.56	38.71	112.72	14.04	24.67	26.68	360.7	72.14	378.36	47.12	25.02	31.76	781.8	156.36	553.85	68.98	87.38	253.61	109.35	21.87	97.86	12.19	9.68	11.43	89.49	1.1
1	NSF	12	6.25	3	1.5	40	9.6	0.3	3.3	55.67	134.33	5.83	7.83	18.7	5.5	0.02	1098.83	99.89	63.14	163.03	92.05	144.33	45.67	193.56	38.71	0.84	0.04	38.67	38.69	120.23	24.05	3.03	0.14	23.91	23.97	781.8	156.36	35.96	1.64	154.72	311.75	36.45	7.29	1.21	0.06	7.23	7.26	3.33	1.1
1	NSF	18	6.25	3	4.5	60	13.12	0	4.2	37.62	152.38	5.25	8	16.87	5.5	0.02	1099.36	99.94	79.31	179.25	119.75	162.38	27.62	193.56	38.71	1.21	0.03	38.68	38.7	120.23	24.05	6.12	0.17	23.88	23.98	1172.7	234.54	166.62	4.6	229.94	467.29	109.35	21.87	9.4	0.26	21.61	21.77	8.6	1.1
1	NSF	12	1.25	3	4.5	60	9.1	3.1	4.5	110.71	79.29	5.76	4.57	19.34	5.5	0.86	1004.45	91.31	17.31	108.63	59.34	89.29	100.71	38.71	7.74	0.64	0.06	7.68	7.69	120.23	24.05	72.38	7.29	16.76	18.16	1172.7	234.54	638.48	64.3	170.24	417.12	109.35	21.87	77.64	7.82	14.05	15.55	71	1.1
1	NSF	6	6.25	9	1.5	20	3.03	3.6	4.8	126.67	63.33	5.43	3.44	19.3	5.5	1.06	965.35	87.76	4.87	92.63	38.78	73.33	116.67	193.56	38.71	83.67	9.76	28.95	30.57	360.7	72.14	393.7	45.93	26.21	33.81	390.9	78.18	76.52	8.93	69.25	148.91	36.45	7.29	33.13	3.86	3.43	4.06	90.88	1.1
1	NSF	12	1.25	6	1.5	20	5.55	2.7	4	123.08	66.92	6.99	4.68	18.5	5.5	2.98	733.35	66.67	28.75	95.42	43.99	76.92	113.08	38.71	7.74	0.4	0.04	7.7	7.7	240.47	48.09	217.66	24.61	23.48	27.51	390.9	78.18	208.47	23.57	54.61	136.64	36.45	7.29	33.66	3.81	3.48	4.11	92.34	1.1
1	NSF	18	1.25	9	4.5	60	8.27	3.2	4.7	102	88	5.38	4.74	19.47	5.5	2.98	796.35	72.4	45.07	117.47	55.23	98	92	38.71	7.74	0.25	0.02	7.72	7.72	360.7	72.14	348.25	32.04	40.1	46.88	1172.7	234.54	802.68	73.85	160.69	410.86	109.35	21.87	101.29	9.32	12.55	14.52	92.63	1.1
1	NSF	6	6.25	9	4.5	60	9.5	3.6	4.7	139.09	50.91	5.88	2.99	18.62	5.5	4.02	540.85	49.17	30.36	79.53	60.38	60.91	129.09	193.56	38.71	97.05	12.53	26.18	27.99	360.7	72.14	379.17	48.95	23.19	30.25	1172.7	234.54	1028.64	132.79	101.75	355.45	109.35	21.87	97.51	12.59	9.28	11.1	89.17	1.1
1	NSF	6	6.25	6	3	20	5.72	2.3	3.6	126.15	63.85	7.99	5.1	18.53	5.5	1.66	890.84	80.99	11.39	92.38	51.08	73.85	116.15	193.56	38.71	57.75	6.71	32	33.07	240.47	48.09	215.13	24.99	23.11	27.09	390.9	78.18	126.39	14.68	63.5	144.02	72.9	14.58	68.17	7.92	6.66	7.92	93.51	1.1
1	NSF	18	6.25	3	4.5	60	11.06	0	10	10	180	4.44	8	9.21	5.5	0.01	1099.89	99.99	99.22	199.21	108.11	190	0	193.56	38.71	1.86	0	38.71	38.73	120.23	24.05	4.09	0	24.05	24.08	1172.7	234.54	118.81	0	234.54	470.17	109.35	21.87	7.01	0	21.87	21.93	6.41	1.1
1	NSF	6	1.25	6	4.5	60	5.63	4.2	5.4	121.67	68.33	4.23	2.89	19.96	5.5	3.47	678.18	61.65	36.64	98.29	37.71	78.33	111.67	38.71	7.74	0.3	0.03	7.71	7.72	240.47	48.09	223.51	24.96	23.14	27.6	1172.7	234.54	966.72	107.95	126.59	380.43	109.35	21.87	88.82	9.92	11.95	13.72	81.22	1.1
1	NSF	18	1.25	9	1.5	20	6.34	3	4.2	131.67	58.33	6.94	4.05	18.98	5.5	3.63	622.18	56.56	30.75	87.31	38.68	68.33	121.67	38.71	7.74	0.43	0.05	7.69	7.7	360.7	72.14	348.96	42.46	29.68	36.31	390.9	78.18	212.74	25.88	52.3	134.51	36.45	7.29	37.76	4.59	2.7	3.41	103.6	1.1
1	NSF	18	1.25	3	4.5	20	6.7	2.8	5.7	49.31	140.69	4.7	6.62	19.45	5.5	3.17	943.78	85.8	84.34	170.14	54.01	150.69	39.31	38.71	7.74	0.4	0.02	7.73	7.73	120.23	24.05	111.48	4.38	19.66	21.83	390.9	78.18	245.49	9.65	68.53	151.48	109.35	21.87	114.33	4.49	17.38	19.6	104.56	1.1
1	NSF	18	3.75	3	3	20	8.33	1.1	2.5	125	65	10.19	6.63	19.37	5.5	1.75	881.63	80.15	14.22	94.37	59.6	75	115	116.14	23.23	1.5	0.17	23.05	23.08	120.23	24.05	98.24	11.3	12.75	14.65	390.9	78.18	170.5	19.61	58.57	140.05	72.9	14.58	66.45	7.64	6.94	8.23	91.15	1.1
1	NSF	18	6.25	9	1.5	60	11.96	0	4.5	34.44	155.56	5.14	8	20	5.5	0.06	1097.86	99.81	85.75	185.56	98.97	165.56	24.44	193.56	38.71	1.27	0.03	38.68	38.71	360.7	72.14	115.73	2.83	69.31	71.63	1172.7	234.54	137.7	3.37	231.17	468.47	36.45	7.29	8.39	0.21	7.08	7.25	23.03	1.1
1	NSF	18	6.25	9	1.5	20	7.77	0.9	2.2	136.92	53.08	12.75	6.77	19.26	5.5	2.46	763.31	69.39	12.95	82.34	60.2	63.08	126.92	193.56	38.71	30.73	3.9	34.81	35.4	360.7	72.14	335.88	42.63	29.51	35.98	390.9	78.18	108.5	13.77	64.41	144.68	36.45	7.29	30.26	3.84	3.45	4.03	83.02	1.1
1	NSF	12	6.25	3	4.5	20	6.9	1	3.5	66	124	5.92	7.34	19.5	5.5	2.08	962.52	87.5	66	153.5	66.47	134	56	193.56	38.71	31.02	1.74	36.98	37.58	120.23	24.05	92.67	5.19	18.86	20.66	390.9	78.18	125.06	7	71.18	151.8	109.35	21.87	93.06	5.21	16.66	18.47	85.1	1.1
1	NSF	6	6.25	3	1.5	60	4.21	3.7	4.8	138.18	51.82	5.57	2.89	19.45	5.5	2.06	815.48	74.13	7.13	81.27	54.17	61.82	128.18	193.56	38.71	83.97	10.76	27.95	29.58	120.23	24.05	95.21	12.2	11.84	13.69	1172.7	234.54	860.26	110.27	124.27	375.54	36.45	7.29	22.42	2.87	4.42	4.85	61.52	1.1
1	NSF	6	1.25	9	4.5	20	4.56	3.5	6.4	46.9	143.1	4.44	6.36	20	5.5	4.43	892.44	81.13	91.97	173.1	60.06	153.1	36.9	38.71	7.74	0.4	0.01	7.73	7.74	360.7	72.14	360.11	13.29	58.85	66.06	390.9	78.18	215.91	7.97	70.21	152.71	109.35	21.87	113.23	4.18	17.69	19.96	103.54	1.1
1	NSF	6	3.75	9	1.5	40	5.46	2.8	4.1	122.31	67.69	6.76	4.58	19.56	5.5	0.21	1074.44	97.68	-0.42	97.25	62.57	77.69	112.31	116.14	23.23	1.79	0.2	23.03	23.06	360.7	72.14	295.23	33.16	38.98	44.76	781.8	156.36	174.66	19.62	136.74	296.52	36.45	7.29	22.39	2.51	4.78	5.21	61.42	1.1
1	NSF	18	1.25	9	3	40	6.17	2.5	4.1	99.38	90.63	6.09	5.52	19.7	5.5	0.91	1009.27	91.75	28.57	120.33	51.75	100.63	89.38	38.71	7.74	0.22	0.02	7.72	7.73	360.7	72.14	285.72	25.54	46.6	52.23	781.8	156.36	190.57	17.03	139.33	299.44	72.9	14.58	57.56	5.14	9.44	10.57	78.96	1.1
1	NSF	18	1.25	9	4.5	60	8.29	2.6	4.9	65.65	124.35	5.06	6.29	19.16	5.5	0.66	1056.47	96.04	57.46	153.51	64.28	134.35	55.65	38.71	7.74	0.48	0.03	7.72	7.72	360.7	72.14	266.48	14.83	57.31	62.42	1172.7	234.54	487.44	27.13	207.41	451.29	109.35	21.87	70.91	3.95	17.92	19.28	64.85	1.1
1	NSF	6	6.25	3	4.5	20	5.24	2.4	3.9	107.33	82.67	6.56	5.42	19	5.5	1.2	971.41	88.31	23.36	111.67	55.92	92.67	97.33	193.56	38.71	47.17	4.59	34.12	35.02	120.23	24.05	98.18	9.56	14.49	16.36	390.9	78.18	108.27	10.54	67.64	147.88	109.35	21.87	95.21	9.27	12.6	14.41	87.07	1.1
1	NSF	6	3.75	3	4.5	60	7	2.5	4	106.67	83.33	6.4	5.33	19.5	5.5	0.18	1081.23	98.29	14.54	112.83	79.88	93.33	96.67	116.14	23.23	0.88	0.08	23.14	23.16	120.23	24.05	81.91	7.92	16.13	17.73	1172.7	234.54	501.94	48.52	186.02	430.35	109.35	21.87	74.98	7.25	14.62	16.08	68.57	1.1
1	NSF	18	3.75	6	1.5	60	11.65	1.3	3.7	67.92	122.08	5.83	7.12	19.05	5.5	0.04	1097.15	99.74	51.39	151.13	104.82	132.08	57.92	116.14	23.23	1.18	0.07	23.16	23.18	240.47	48.09	65.74	3.81	44.29	45.54	1172.7	234.54	254.19	14.72	219.82	459.2	36.45	7.29	9.55	0.55	6.74	6.92	26.21	1.1
2	SF	12	6.25	9	3	60	9.45	1	2	180	10	62	6.2								75.36	20	170	193.56	38.71				38.71	360.7	72.14				72.14	1172.7	234.54				469.08	72.9	14.58				14.58
2	SF	12	3.75	9	4.5	20	7.21	2.5	3.7	135.83	54.17	8.5	4.6								45.1	64.17	125.83	116.14	23.23				23.23	360.7	72.14				72.14	390.9	78.18				156.36	109.35	21.87				21.87
2	SF	6	1.25	3	1.5	20	4.53	3	4.2	131.67	58.33	6.94	4.05								42.8	68.33	121.67	38.71	7.74				7.74	120.23	24.05				24.05	390.9	78.18				156.36	36.45	7.29				7.29
2	SF	18	1.25	3	1.5	60	8.87																						7.74						24.05						469.08						7.29
2	SF	18	6.25	3	1.5	20	8.01	2.1	3.3	139.17	50.83	9.99	5.08								52.52	60.83	129.17	193.56	38.71				38.71	120.23	24.05				24.05	390.9	78.18				156.36	36.45	7.29				7.29
2	SF	18	6.25	9	4.5	20	8.28	1.8	3	141.67	48.33	11.28	5.45								55.63	58.33	131.67	193.56	38.71				38.71	360.7	72.14				72.14	390.9	78.18				156.36	109.35	21.87				21.87
2	SF	6	1.25	9	4.5	20	4.17	3.2	4.4	130	60	6.4	3.84								41.91	70	120	38.71	7.74				7.74	360.7	72.14				72.14	390.9	78.18				156.36	109.35	21.87				21.87
2	SF	6	1.25	9	1.5	60	4.15	3.8	5.5	85.29	104.71	4.54	4.76								41.37	114.71	75.29	38.71	7.74				7.74	360.7	72.14				72.14	1172.7	234.54				469.08	36.45	7.29				7.29
2	SF	18	6.25	6	4.5	40	10.2	0.7	2	138.46	51.54	13.64	7.03								62.27	61.54	128.46	193.56	38.71				38.71	240.47	48.09				48.09	781.8	156.36				312.72	109.35	21.87				21.87
2	SF	6	1.25	3	3	40	4.8	3	4	160	30	10.67	3.2								32.92	40	150	38.71	7.74				7.74	120.23	24.05				24.05	781.8	156.36				312.72	72.9	14.58				14.58
2	SF	6	6.25	9	4.5	40	4.43	2.3	3.3	167	23	18.08	4.16								52	33	157	193.56	38.71				38.71	360.7	72.14				72.14	781.8	156.36				312.72	109.35	21.87				21.87
2	SF	12	6.25	3	1.5	40	9.03	1.4	2.6	145	45	13.27	5.97								60.83	55	135	193.56	38.71				38.71	120.23	24.05				24.05	781.8	156.36				312.72	36.45	7.29				7.29
2	SF	18	6.25	3	4.5	60	13.89																						38.71						24.05						469.08						21.87
2	SF	12	1.25	3	4.5	60	7.91	3	4.3	120.77	69.23	6.32	4.38								51.02	79.23	110.77	38.71	7.74				7.74	120.23	24.05				24.05	1172.7	234.54				469.08	109.35	21.87				21.87
2	SF	6	6.25	9	1.5	20	3.38	2.4	3.6	136.67	53.33	8.85	4.72								39.25	63.33	126.67	193.56	38.71				38.71	360.7	72.14				72.14	390.9	78.18				156.36	36.45	7.29				7.29
2	SF	12	1.25	6	1.5	20	4.62	2.8	4	133.33	56.67	7.53	4.27								39.46	66.67	123.33	38.71	7.74				7.74	240.47	48.09				48.09	390.9	78.18				156.36	36.45	7.29				7.29
2	SF	18	1.25	9	4.5	60	7.13	3.2	4.2	158	32	9.2	2.94								37.79	42	148	38.71	7.74				7.74	360.7	72.14				72.14	1172.7	234.54				469.08	109.35	21.87				21.87
2	SF	6	6.25	9	4.5	60	7.64	1.5	2.7	144.17	45.83	12.74	5.84								76.04	55.83	134.17	193.56	38.71				38.71	360.7	72.14				72.14	1172.7	234.54				469.08	109.35	21.87				21.87
2	SF	6	6.25	6	3	20	4.22	2.6	3.8	135	55	8.16	4.49								44.57	65	125	193.56	38.71				38.71	240.47	48.09				48.09	390.9	78.18				156.36	72.9	14.58				14.58
2	SF	18	6.25	3	4.5	60	12.18	1	2.7	101.76	88.24	7.91	6.98								89.86	98.24	91.76	193.56	38.71				38.71	120.23	24.05				24.05	1172.7	234.54				469.08	109.35	21.87				21.87
2	SF	6	1.25	6	4.5	60	4.43	3.6	5	107.14	82.86	5	4.14								40.9	92.86	97.14	38.71	7.74				7.74	240.47	48.09				48.09	1172.7	234.54				469.08	109.35	21.87				21.87
2	SF	18	1.25	9	1.5	20	6.26	3.2	4.4	130	60	6.4	3.84								42.52	70	120	38.71	7.74				7.74	360.7	72.14				72.14	390.9	78.18				156.36	36.45	7.29				7.29
2	SF	18	1.25	3	4.5	20	6.53	2.8	4	133.33	56.67	7.53	4.27								41	66.67	123.33	38.71	7.74				7.74	120.23	24.05				24.05	390.9	78.18				156.36	109.35	21.87				21.87
2	SF	18	3.75	3	3	20	7.76	2	3.1	153.64	36.36	13.55	4.93								47.59	46.36	143.64	116.14	23.23				23.23	120.23	24.05				24.05	390.9	78.18				156.36	72.9	14.58				14.58
2	SF	18	6.25	9	1.5	60	11.63	1.1	2.3	147.5	42.5	15.01	6.38								91.92	52.5	137.5	193.56	38.71				38.71	360.7	72.14				72.14	1172.7	234.54				469.08	36.45	7.29				7.29
2	SF	18	6.25	9	1.5	20	7.21	2.1	3.1	169	21	21.2	4.45								44.12	31	159	193.56	38.71				38.71	360.7	72.14				72.14	390.9	78.18				156.36	36.45	7.29				7.29
2	SF	12	6.25	3	4.5	20	7.15	2.4	3.4	166	24	16.73	4.02								42.78	34	156	193.56	38.71				38.71	120.23	24.05				24.05	390.9	78.18				156.36	109.35	21.87				21.87
2	SF	6	6.25	3	1.5	60	5.65																						38.71						24.05						469.08						7.29
2	SF	6	1.25	9	4.5	20	3.67	3.5	4.5	155	35	7.36	2.58								30.5	45	145	38.71	7.74				7.74	360.7	72.14				72.14	390.9	78.18				156.36	109.35	21.87				21.87
2	SF	6	3.75	9	1.5	40	5.96	2.1	3.2	152.73	37.27	12.86	4.79								58.65	47.27	142.73	116.14	23.23				23.23	360.7	72.14				72.14	781.8	156.36				312.72	36.45	7.29				7.29
2	SF	18	1.25	9	3	40	6.3	2.7	3.9	134.17	55.83	7.84	4.38								44.24	65.83	124.17	38.71	7.74				7.74	360.7	72.14				72.14	781.8	156.36				312.72	72.9	14.58				14.58
2	SF	18	1.25	9	4.5	60	6.8																						7.74						72.14						469.08						21.87
2	SF	6	6.25	3	4.5	20	4.4	2.5	3.6	149.09	40.91	10.44	4.27								37.94	50.91	139.09	193.56	38.71				38.71	120.23	24.05				24.05	390.9	78.18				156.36	109.35	21.87				21.87
2	SF	6	3.75	3	4.5	60	4.87	1.4	2.5	159.09	30.91	18.68	5.77								65.79	40.91	149.09	116.14	23.23				23.23	120.23	24.05				24.05	1172.7	234.54				469.08	109.35	21.87				21.87
2	SF	18	3.75	6	1.5	60	9.8	1.9	3.1	140.83	49.17	10.83	5.32								69.96	59.17	130.83	116.14	23.23				23.23	240.47	48.09				48.09	1172.7	234.54				469.08	36.45	7.29				7.29
2	NSF	12	6.25	9	3	60	11.65	0.4	6.7	21.11	168.89	4.69	7.92	17.36	5.5	0.07	1098.59	99.87	96.38	196.25	104.22	178.89	11.11	193.56	38.71	0.86	0.01	38.7	38.72	360.7	72.14	176.06	1.96	70.18	73.24	1172.7	234.54	308.04	3.42	231.12	471	72.9	14.58	49.5	0.55	14.03	14.89	67.9	1.1
2	NSF	12	3.75	9	4.5	20	8.9	1.8	2.8	172	18	27.24	4.9	17.71	5.5	3.04	576.6	52.42	-6.71	45.71	55.3	28	162	116.14	23.23	11.16	1.81	21.42	21.62	360.7	72.14	325.04	52.66	19.48	25.24	390.9	78.18	113.33	18.36	59.82	140.01	109.35	21.87	113.77	18.43	3.44	5.45	104.04	1.1
2	NSF	6	1.25	3	1.5	20	4.92	2.4	3.3	185.56	4.44	79.8	3.55	18.6	5.5	2.95	553.17	50.29	-17.24	33.04	39.91	14.44	175.56	38.71	7.74	0.49	0.09	7.66	7.67	120.23	24.05	107.16	18.81	5.23	7.23	390.9	78.18	224.62	39.43	38.75	121.1	36.45	7.29	33.47	5.88	1.41	2.04	91.84	1.1
2	NSF	18	1.25	3	1.5	60	10.88
2	NSF	18	6.25	3	1.5	20	7.61	1.3	2.4	160	30	19.73	5.92	17.37	5.5	2.58	688	62.55	-5.18	57.37	65.58	40	150	193.56	38.71	64.01	9.6	29.11	30.22	120.23	24.05	108.28	16.24	7.81	9.69	390.9	78.18	77.08	11.56	66.62	146.14	36.45	7.29	28.94	4.34	2.95	3.45	79.4	1.1
2	NSF	18	6.25	9	4.5	20	8.69	1.3	2.4	160	30	19.73	5.92	19.44	5.5	2.26	738.56	67.14	-7.7	59.44	66.03	40	150	193.56	38.71	52.24	7.84	30.88	31.89	360.7	72.14	366.74	55.01	17.13	24.26	390.9	78.18	52.2	7.83	70.35	149.55	109.35	21.87	125.67	18.85	3.02	5.46	114.93	1.1
2	NSF	6	1.25	9	4.5	20	3.78	2.3	3.4	150.91	39.09	11.59	4.53	18.9	5.5	3.87	515.83	46.89	21.1	67.99	43.37	49.09	140.91	38.71	7.74	0.44	0.06	7.68	7.69	360.7	72.14	406.7	57.31	14.83	22.52	390.9	78.18	235.87	33.24	44.94	127.58	109.35	21.87	138.26	19.48	2.39	5	126.44	1.1
2	NSF	6	1.25	9	1.5	60	5.2	3.4	4.3	174.44	15.56	13.3	2.07	18.1	5.5	0.53	1007.72	91.61	-47.96	43.66	30.01	25.56	164.44	38.71	7.74	0.39	0.06	7.68	7.69	360.7	72.14	175.93	28.93	43.21	46.39	1172.7	234.54	443.13	72.87	161.67	404.23	36.45	7.29	16.66	2.74	4.55	4.85	45.71	1.1
2	NSF	18	6.25	6	4.5	40	9.86	1.4	2.7	133.08	56.92	10.78	6.14	18.58	5.5	0.1	1087.22	98.84	-13.34	85.5	83.49	66.92	123.08	193.56	38.71	27.64	3.4	35.31	35.82	240.47	48.09	192.79	23.73	24.37	27.95	781.8	156.36	70.05	8.62	147.74	305.4	109.35	21.87	90.73	11.17	10.7	12.39	82.97	1.1
2	NSF	6	1.25	3	3	40	5.42	2.2	3.8	101.25	88.75	6.5	5.77	18.15	5.5	0.25	1074.38	97.67	19.23	116.9	56.89	98.75	91.25	38.71	7.74	0.67	0.06	7.68	7.69	120.23	24.05	58.8	5.37	18.68	19.75	781.8	156.36	503.5	45.94	110.42	275.91	72.9	14.58	52.92	4.83	9.75	10.71	72.6	1.1
2	NSF	6	6.25	9	4.5	40	6.07	2.9	3.9	161	29	11.49	3.33	19.45	5.5	0.1	1084.71	98.61	-40.16	58.45	53.59	39	151	193.56	38.71	95.79	14.46	24.25	26.11	360.7	72.14	354.08	53.47	18.67	25.56	781.8	156.36	352.14	53.17	103.19	266.4	109.35	21.87	91.44	13.81	8.06	9.84	83.62	1.1
2	NSF	12	6.25	3	1.5	40	9.6	1.2	2.2	178	12	48.87	5.86	18.05	5.5	0.02	1097.33	99.76	-59.71	40.05	75.4	22	168	193.56	38.71	19.38	3.26	35.46	35.81	120.23	24.05	11.59	1.95	22.1	22.31	781.8	156.36	94.1	15.81	140.55	298.61	36.45	7.29	2.79	0.47	6.82	6.87	7.66	1.1
2	NSF	18	6.25	3	4.5	60	13.12	1.2	2.5	134.62	55.38	11.53	6.38	18.33	5.5	0.02	1096.77	99.71	-15.99	83.71	102.4	65.38	124.62	193.56	38.71	31.31	3.9	34.81	35.38	120.23	24.05	33.93	4.23	19.82	20.44	1172.7	234.54	270.77	33.74	200.8	440.3	109.35	21.87	41.54	5.18	16.69	17.46	37.98	1.1
2	NSF	12	1.25	3	4.5	60	9.1	2	3.7	95.88	94.12	6.46	6.08	19.88	5.5	0.16	1084.66	98.61	25.39	124	71.09	104.12	85.88	38.71	7.74	1.91	0.16	7.58	7.62	120.23	24.05	44.45	3.82	20.23	21.11	1172.7	234.54	554.65	47.63	186.91	432.47	109.35	21.87	72.32	6.21	15.66	17.1	66.13	1.1
2	NSF	6	6.25	9	1.5	20	3.03	2	3.1	153.64	36.36	13.55	4.93	18.75	5.5	1.89	809.63	73.6	-8.49	65.11	48.63	46.36	143.64	193.56	38.71	88.91	12.77	25.94	27.61	360.7	72.14	462.41	66.42	5.72	14.39	390.9	78.18	97.23	13.97	64.21	144.22	36.45	7.29	44.06	6.33	0.96	1.79	120.89	1.1
2	NSF	12	1.25	6	1.5	20	5.55	2.3	3.2	186.67	3.33	111.2	3.71	20.88	5.5	3.61	427.07	38.82	-4.61	34.21	38.33	13.33	176.67	38.71	7.74	0.39	0.07	7.67	7.68	240.47	48.09	220.69	38.99	9.11	13.71	390.9	78.18	207.28	36.62	41.56	124.07	36.45	7.29	34.64	6.12	1.17	1.89	95.04	1.1
2	NSF	18	1.25	9	4.5	60	8.27	3.1	4.2	143.64	46.36	7.65	3.55	18.14	5.5	1.07	946.88	86.08	-11.58	74.5	46.82	56.36	133.64	38.71	7.74	0.39	0.05	7.69	7.7	360.7	72.14	330.92	44.22	27.92	33.92	1172.7	234.54	690.05	92.22	142.32	389.38	109.35	21.87	103.93	13.89	7.98	9.87	95.04	1.1
2	NSF	6	6.25	9	4.5	60	9.5	1.5	3.5	82.5	107.5	6.29	6.76	17.69	5.5	0.07	1094.14	99.47	35.72	135.19	99.22	117.5	72.5	193.56	38.71	12.73	0.92	37.79	38.01	360.7	72.14	234.35	16.99	55.15	59.3	1172.7	234.54	267.93	19.43	215.11	454.39	109.35	21.87	77.73	5.64	16.23	17.61	71.08	1.1
2	NSF	6	6.25	6	3	20	5.72	2	3	170	20	23	4.6	20.99	5.5	2.51	673.64	61.24	-10.25	50.99	47.86	30	160	193.56	38.71	78.25	12.52	26.19	27.83	240.47	48.09	264.6	42.34	5.76	11.31	390.9	78.18	130.22	20.84	57.34	138.26	72.9	14.58	82.17	13.15	1.43	3.16	112.71	1.1
2	NSF	18	6.25	3	4.5	60	11.06	0.5	2.2	104.71	85.29	8.77	7.48	21.46	5.5	0.02	1098.43	99.86	16.9	116.75	103	95.29	94.71	193.56	38.71	4.11	0.39	38.32	38.41	120.23	24.05	19.58	1.85	22.19	22.61	1172.7	234.54	188.96	17.9	216.64	455.24	109.35	21.87	30.64	2.9	18.97	19.63	28.02	1.1
2	NSF	6	1.25	6	4.5	60	5.63	2.6	4	114.29	75.71	6.64	5.03	20.99	5.5	0.39	1055.31	95.94	10.77	106.7	51.96	85.71	104.29	38.71	7.74	0.71	0.07	7.67	7.68	240.47	48.09	200.08	20.87	27.23	31.43	1172.7	234.54	716.91	74.76	159.78	409.36	109.35	21.87	87.09	9.08	12.79	14.62	79.65	1.1
2	NSF	18	1.25	9	1.5	20	6.34	2.5	3.5	165	25	15.5	3.88	21.34	5.5	4.01	437.69	39.79	16.55	56.34	37.73	35	155	38.71	7.74	0.34	0.05	7.69	7.7	360.7	72.14	353.51	54.79	17.35	24.89	390.9	78.18	219.21	33.98	44.2	127.06	36.45	7.29	39.33	6.1	1.19	2.03	107.91	1.1
2	NSF	18	1.25	3	4.5	20	6.7	2.1	3	188.89	1.11	363	4.03	20.37	5.5	2.99	534.66	48.61	-17.12	31.48	39.61	11.11	178.89	38.71	7.74	0.35	0.06	7.68	7.69	120.23	24.05	102.29	18.3	5.75	7.83	390.9	78.18	231.55	41.42	36.76	119.66	109.35	21.87	104.84	18.75	3.12	5.25	95.87	1.1
2	NSF	18	3.75	3	3	20	8.33	0.9	1.9	181	9	70.79	6.37	18.32	5.5	2.45	656.55	59.69	-22.37	37.32	58.06	19	171	116.14	23.23	2.16	0.37	22.86	22.9	120.23	24.05	97.94	16.75	7.3	9.09	390.9	78.18	132.73	22.7	55.48	136.1	72.9	14.58	69.66	11.91	2.67	3.94	95.55	1.1
2	NSF	18	6.25	9	1.5	60	11.96	1	2.2	148.33	41.67	15.64	6.52	19.47	5.5	0.03	1095.55	99.6	-28.46	71.14	85.94	51.67	138.33	193.56	38.71	9.73	1.35	37.37	37.56	360.7	72.14	186.83	25.84	46.3	49.93	1172.7	234.54	192.83	26.67	207.87	446.16	36.45	7.29	9.5	1.31	5.98	6.16	26.05	1.1
2	NSF	18	6.25	9	1.5	20	7.77	1	2.4	125.71	64.29	10.49	6.74	17.66	5.5	2.97	727.01	66.09	25.85	91.95	60.05	74.29	115.71	193.56	38.71	35.77	4.14	34.57	35.21	360.7	72.14	353.1	40.86	31.28	37.52	390.9	78.18	69.29	8.02	70.16	149.57	36.45	7.29	33.44	3.87	3.42	4.01	91.74	1.1
2	NSF	12	6.25	3	4.5	20	6.9	1.3	2.3	177	13	43.84	5.7	19.59	5.5	2.78	608.65	55.33	-12.74	42.59	55.89	23	167	193.56	38.71	56.53	9.44	29.27	30.38	120.23	24.05	102.28	17.08	6.97	8.97	390.9	78.18	107.64	17.98	60.2	140.49	109.35	21.87	101.01	16.87	5	6.98	92.37	1.1
2	NSF	6	6.25	3	1.5	60	4.21
2	NSF	6	1.25	9	4.5	20	4.56	2.8	3.8	162	28	12.37	3.46	19.96	5.5	3.63	512.43	46.58	11.38	57.96	40.7	38	152	38.71	7.74	0.36	0.06	7.69	7.69	360.7	72.14	320.46	48.71	23.43	29.83	390.9	78.18	192.23	29.22	48.96	130.98	109.35	21.87	105.66	16.06	5.81	7.92	96.63	1.1
2	NSF	6	3.75	9	1.5	40	5.46	0.9	2.7	96.11	93.89	7.6	7.14	19.79	5.5	0.25	1075.68	97.79	25.89	123.68	84.94	103.89	86.11	116.14	23.23	0.86	0.07	23.15	23.17	360.7	72.14	309.56	26.66	45.48	51.61	781.8	156.36	247.8	21.34	135.02	296.29	36.45	7.29	32.31	2.78	4.51	5.15	88.64	1.1
2	NSF	18	1.25	9	3	40	6.17	2.7	3.8	147.27	42.73	9.42	4.02	20.3	5.5	0.64	1006.04	91.46	-18.43	73.03	42.58	52.73	137.27	38.71	7.74	0.32	0.04	7.7	7.71	360.7	72.14	385.41	52.91	19.23	27.06	781.8	156.36	224.72	30.85	125.51	286.43	72.9	14.58	81.84	11.23	3.35	5.01	112.26	1.1
2	NSF	18	1.25	9	4.5	60	8.29
2	NSF	6	6.25	3	4.5	20	5.24	1.6	2.7	157.27	32.73	16.76	5.48	18.48	5.5	2.36	729.31	66.3	-5.09	61.21	56.33	42.73	147.27	193.56	38.71	65.1	9.59	29.13	30.33	120.23	24.05	117.74	17.34	6.71	8.88	390.9	78.18	119.5	17.6	60.58	140.97	109.35	21.87	122.19	18	3.87	6.13	111.74	1.1
2	NSF	6	3.75	3	4.5	60	7																												72.14
2	NSF	18	3.75	6	1.5	60	11.65																												72.14
[truncated: 53 more columns]
