# Supplementary material for: In Vitro Growth of Curcuma longa L. in Response to Five Mineral Elements and Plant Density in Fed-Batch Culture Systems
Source: PLoS One. 2015 Apr 1;10(4):e0118912. doi: 10.1371/journal.pone.0118912 (PMC4382179; doi:10.1371/journal.pone.0118912)
Supplement: S4 Table — (XLSX) [file pone.0118912.s004.xlsx]

## Sheet: Sheet1
The treatment factors								The water and sucrose supplements, and the multiplication and biomass responses.
cycle	Fed-batch techniques	Buds/Vessel	P mM	Ca mM	Mg mM	KNO3 mM	Mass in (g)	water supplemet ml	Sucrose supplement (g)	Number of harvested plants	Multiplication ratio	Root FW (g)	Root DW (g)	Shoot FW (g)	Shoot DW (g)	Rhizome FW (g)	Rhizome DW (g)	Plant DW (g)	Plant FW (g) - Mass in
3	SF	12	6.25	9	3	60	9.45	392.35	27.98	44	3.67	48.77	37.22	94.44	6.41	54.81	16.65	60.27	188.57
3	SF	12	3.75	9	4.5	20	7.21	354.17	24.4	29	2.42	24.45	15.09	43.98	4.06	47.37	14.57	33.73	108.58
3	SF	6	1.25	3	1.5	20	4.53	340.83	21.59	21	3.5	35.01	16.54	38.15	3.55	26.16	10.9	30.99	94.78
3	SF	18	1.25	3	1.5	60	8.87
3	SF	18	6.25	3	1.5	20	8.01	328.53	25.09	36	2	32.18	16.44	51.79	5.72	53.65	22.09	44.26	129.61
3	SF	18	6.25	9	4.5	20	8.28	358.33	26.15	42	2.33	25.58	15.08	53.73	5.28	54.18	16.17	36.53	125.21
3	SF	6	1.25	9	4.5	20	4.17	347.5	20.82	15	2.5	26.68	9.03	38.54	3.54	24.89	12.87	25.43	85.94
3	SF	6	1.25	9	1.5	60	4.15	338.46	17.77	17	2.83	18.77	12.4	41.8	3.4	11.98	2.18	17.98	68.41
3	SF	18	6.25	6	4.5	40	10.2	414.4	29.03	56	3.11	32.73	24.73	82	5.44	64.95	22.48	52.66	169.48
3	SF	6	1.25	3	3	40	4.8	295	18.68	14	2.33	27.31	14.13	48.19	3.95	17.8	1.48	19.56	88.5
3	SF	6	6.25	9	4.5	40	4.43	336.75	23.27	15	2.5	33.3	13.16	76.65	6.1	37.39	22.43	41.69	142.9
3	SF	12	6.25	3	1.5	40	9.03	392.04	27.78	41	3.42	34.77	22.37	76.97	3.36	47.37	11.96	37.69	150.08
3	SF	18	6.25	3	4.5	60	13.89
3	SF	12	1.25	3	4.5	60	7.91	343.78	20.96	24	2	34.86	25.43	61.26	4.42	23.3	3.99	33.83	111.5
3	SF	6	6.25	9	1.5	20	3.38	319.7	22.27	15	2.5	20.8	10.16	42.48	4.22	31.03	7.52	21.89	90.92
3	SF	12	1.25	6	1.5	20	4.62	337.5	22	29	2.42	25.06	12.99	44.81	5.03	26	6.67	24.7	91.25
3	SF	18	1.25	9	4.5	60	7.13	305.64	19.63	31	1.72	34.91	25.93	55.68	4.62	17.42	2.81	33.36	100.88
3	SF	6	6.25	9	4.5	60	7.64	330.83	23.09	14	2.33	40.15	19.88	84.23	5.73	45.7	9.3	34.9	162.44
3	SF	6	6.25	6	3	20	4.22	330.83	22.87	25	4.17	26.85	13.18	39.74	4.75	43.18	4.32	22.25	105.55
3	SF	18	6.25	3	4.5	60	12.18	473.75	28.98	57	3.17	57.41	39.35	105.98	7.13	54.85	11.24	57.73	206.06
3	SF	6	1.25	6	4.5	60	4.43	309.11	17.87	15	2.5	30.95	19.78	43.19	3.06	11.73	1.62	24.46	81.43
3	SF	18	1.25	9	1.5	20	6.26	336.67	22.11	39	2.17	28.28	15.5	44.98	5.52	32.85	6.82	27.85	99.85
3	SF	18	1.25	3	4.5	20	6.53	330.83	22.87	43	2.39	25.68	15.36	36.95	3.73	30.99	7.39	26.49	87.09
3	SF	18	3.75	3	3	20	7.76	361.86	26	49	2.72	24.85	14.03	56.81	4.74	49.55	8.85	27.62	123.45
3	SF	18	6.25	9	1.5	60	11.63	402.2	28.33	52	2.89	48	34.29	126.98	8.25	45.6	8.96	51.49	208.95
3	SF	18	6.25	9	1.5	20	7.21	322.88	25.26	42	2.33	23.29	12.78	61.74	6.71	52.01	9.78	29.28	129.82
3	SF	12	6.25	3	4.5	20	7.15	310.43	24.41	36	3	30.02	16.97	49.91	4.93	47.16	13.93	35.83	119.94
3	SF	6	6.25	3	1.5	60	5.65
3	SF	6	1.25	9	4.5	20	3.67	291	19.03	15	2.5	18.68	8.43	38.08	3.47	25.45	4.85	16.75	78.54
3	SF	6	3.75	9	1.5	40	5.96	273.94	20.73	12	2	30.53	15.44	55.03	3.71	36.46	7.9	27.05	116.06
3	SF	18	1.25	9	3	40	6.3	378.06	24.27	35	1.94	41.68	25.67	71.52	5.54	28.92	4.31	35.52	135.83
3	SF	18	1.25	9	4.5	60	6.8
3	SF	6	6.25	3	4.5	20	4.4	302.73	22.42	23	3.83	16.92	7.35	38.13	4.07	40.34	8.07	19.49	90.98
3	SF	6	3.75	3	4.5	60	4.87
3	SF	18	3.75	6	1.5	60	9.8
3	NSF	12	6.25	9	3	60	11.65
3	NSF	12	3.75	9	4.5	20	8.9	297.99	24.7	37	3.08	29.27	24.54	47.6	4.68	44.18	8.27	37.49	112.15
3	NSF	6	1.25	3	1.5	20	4.92	283.13	21.45	31	5.17	28.71	18.57	50.29	3.96	22.55	3.16	25.69	96.63
3	NSF	18	1.25	3	1.5	60	10.88
3	NSF	18	6.25	3	1.5	20	7.61	288.65	26.66	43	2.39	29.49	24.39	67.59	5.95	46.64	8.29	38.64	136.11
3	NSF	18	6.25	9	4.5	20	8.69	313.23	26.62	45	2.5	38.41	31.28	62.5	5.56	58.86	7.31	44.15	151.08
3	NSF	6	1.25	9	4.5	20	3.78	294.74	20.87	20	3.33	25.39	14.2	58.36	4.08	24.93	4.85	23.13	104.9
3	NSF	6	1.25	9	1.5	60	5.2	333.68	19.55	17	2.83	48.58	27.31	119.38	13.23	21.15	2.37	42.91	183.91
3	NSF	18	6.25	6	4.5	40	9.86
3	NSF	6	1.25	3	3	40	5.42	337.89	21.56	15	2.5	66.19	45.2	94.44	5.25	22.61	1.6	52.05	177.82
3	NSF	6	6.25	9	4.5	40	6.07
3	NSF	12	6.25	3	1.5	40	9.6
3	NSF	18	6.25	3	4.5	60	13.12
3	NSF	12	1.25	3	4.5	60	9.1
3	NSF	6	6.25	9	1.5	20	3.03	289.99	22.37	22	3.67	31.16	20.77	68.49	4.76	34.1	6.95	32.47	130.72
3	NSF	12	1.25	6	1.5	20	5.55	282.97	22.38	33	2.75	29.3	21.93	53.49	5.48	27.08	4.41	31.81	104.31
3	NSF	18	1.25	9	4.5	60	8.27	339.58	22.28	56	3.11	66.05	55.49	134.51	8.18	28.45	3.73	67.4	220.74
3	NSF	6	6.25	9	4.5	60	9.5	385.55	23.76	22	3.67	71.29	51.85	104.44	7.44	27.09	4.45	63.75	193.32
3	NSF	6	6.25	6	3	20	5.72	282.38	23.7	25	4.17	33.23	22.97	45.07	3.87	41.22	3.53	30.37	113.79
3	NSF	18	6.25	3	4.5	60	11.06	435.97	29.48	62	3.44	115.45	103.53	204.44	9.86	49.64	7.09	120.48	358.47
3	NSF	6	1.25	6	4.5	60	5.63	363.34	21.92	16	2.67	69.24	41.73	109.45	8.59	28.44	3.36	53.68	201.49
3	NSF	18	1.25	9	1.5	20	6.34	307.09	21.93	39	2.17	23.45	19.41	57.7	5.27	25.17	3.82	28.51	99.98
3	NSF	18	1.25	3	4.5	20	6.7	335.82	24.65	45	2.5	28.57	23.3	75.51	4.78	31.44	4.12	32.2	128.82
3	NSF	18	3.75	3	3	20	8.33	271.54	27	40	2.22	32.29	28.16	65.48	5.45	50.66	6.21	39.82	140.1
3	NSF	18	6.25	9	1.5	60	11.96	376.89
3	NSF	18	6.25	9	1.5	20	7.77	324.89	27.51	70	3.89	26.25	22.6	70.81	6.61	42.84	5.59	34.8	132.13
3	NSF	12	6.25	3	4.5	20	6.9	328.59	27.04	45	3.75	30.41	25.69	64.57	5.43	41.14	7.94	39.06	129.22
3	NSF	6	6.25	3	1.5	60	4.21
3	NSF	6	1.25	9	4.5	20	4.56	369.93	23.82	20	3.33	29.32	13.61	56.81	4.15	22.01	3.52	21.28	103.57
3	NSF	6	3.75	9	1.5	40	5.46
3	NSF	18	1.25	9	3	40	6.17	321.6	23.54	50	2.78	64.91	54.87	114.45	11.46	24.13	2.77	69.1	197.32
3	NSF	18	1.25	9	4.5	60	8.29
3	NSF	6	6.25	3	4.5	20	5.24	304.56	24.91	34	5.67	30.76	22.4	58.08	4.36	32.93	5.91	32.66	116.53
3	NSF	6	3.75	3	4.5	60	7
3	NSF	18	3.75	6	1.5	60	11.65
